# Supplementary material for: Effectiveness of Using Augmented Reality for Training in the Medical Professions: Meta-analysis
Source: JMIR Serious Games. 2022 Jul 5;10(3):e32715. doi: 10.2196/32715 (PMC9297143; doi:10.2196/32715)
Supplement: Multimedia Appendix 4 [file games_v10i3e32715_app4.xlsx]

## Sheet: Dataset
		Multimedia Appendix 4. The data set.
Author (Year)	Country	Participant	Sample Size	Study Design	Outcomes				Transformed using R
						AR	CONTROL	META PACKAGE	RR	LCI	UCI
Albrecht et al (2013)	Germany	Students	10, (6/4)	RCT	Confidence;	0.381(1.168)	0.857(1.758)	metacont	-0.3	-1.58	0.97
					Skill	0.99(0.98)	(mean-0.42)(1.59)	metacont	1.02	-0.37	2.41
Balian et al (2019)	USA	Physicians; Nurses; Technicians	51	RCT	Performance time;	mean = 126 SD = 12.9	NR	metamean	126	122.46	129.54
					Satisfaction	0.92	NR	metapro	0.92	0.81	0.98
Ingrassia et al (2020)	Italy	Physicians; Nurses; Residents	26	RCT	Satisfaction;	(mean 4.00, SD 0.94	NR	metamean	4	3.64	4.36
					Confidence	3.96(1)	NR	metamean	3.96	3.58	4.34
Kim et al (2021)	Korea	Students	30	Cohort	Skill;	8.7(0.91)	6.17(1.41)	metacont	2.1	1.47	2.74
					Satisfaction	9.00 (0.72)	NR	metamean	9	8.74	9.26
					Knowledge	3.53(0.973)	7.30(1.25)	metacont	-3.32	-4.12	-2.53
					Performance time	3.53(0.973)	7.03(1.25)	metacont	-3.08	-3.85	-2.32
Kotcherlakota et al (2020)	USA	Students	21	Mixed	Confidence;	3.84(0.44)	NR	metamean	3.84	3.65	4.03
					Satisfaction,	mean(3.81)sd(0.53)	NR	metamean	3.81	3.58	4.04
Muangpoon et al (2020)	UK	Clinicians; Students	19	RCT	Skill;	mean 4.1, SD 1.1	NR	metamean	4.1	3.61	4.59
					Knowledge	(mean 4.6, SD 0.8)	NR	metamean	4.6	4.24	4.96
					Satisfaction	(mean 4.4, SD 0.6)	NR	metamean	4.4	4.13	4.67
Noll et al (2017)	Germany	Students	44, (22/22)	RCT	Knowledge;	6.67(1.62)	6.63(1.3)	metacont	0.03	-0.56	0.62
					Skill	1.0(0.61)	1.08(0.72)	metacont	-0.12	-0.71	0.47
Pantziaras et al (2015)	Sweden	Residents	32	RCT	Knowledge	8.47(1.65)	7.44(0.31)	metacont	0.86	0.34	1.37
Savela et al (2020)	Finland	Visitors	372, (231/71/71)	RCT	Knowledge;	8.59 (2.14)	11.43(2.31)	metacont	-1.26	-1.48	-1.04
					Satisfaction	3.78 (1.37)	4.20 (1.56)	metacont	-0.28	-0.48	-0.08
Schiffeler et al (2019)	Germany	Students	13, (7/6)	Mixed	Knowledge	1(0)	1.2(0.45)	metacont	0	-1.09	1.09
Siebert et al (2017)	Switzerland	Residents	20, (10/10)	RCT	Performance time;	542.8(83.3)	526.8(93.4)	metacont	0.17	-0.71	1.05
					Confidence	1.8(1.2)	2.4(0.8)	metacont	-0.56	-1.46	0.33
Vidal-Balea et al (2021)	Spain	Clients; Hosts	4	RCT	Performance time	mean(0.005763)sd(0.005707)	NR	metamean	0.01	0	0.01
Wang et al (2017)	Canada	Paramedics; Students	24,(12/12)	RCT	Performance time;	mean = 2.91 SD = 0.67	mean = 2.75 SD = 0.61	metacont	0.24	-0.56	1.04
					Satisfaction	mean = 4.25 SD = 1.66	mean = 3.42 SD = 1.31	metacont	0.54	-0.28	1.35
