# Supplementary material for: Effectiveness of Using Augmented Reality for Training in the Medical Professions: Meta-analysis
Source: JMIR Serious Games. 2022 Jul 5;10(3):e32715. doi: 10.2196/32715 (PMC9297143; doi:10.2196/32715)
Supplement: Multimedia Appendix 5 [file games_v10i3e32715_app5.xls]

## Sheet: Appendix 5. Knowledge
Multimedia Appendix 5. Knowledge.
Study	Study design	N	N1	N2		Outcome	Mean1	SD1	Mean2	SD2	Meta	ES	LCI	UCI
Kim et al (2021)	Cohort	30	30	30		Knowledge	7.3	1.25	3.53	0.973	metacont	-3.32	-4.12	-2.53
Noll et al (2017)	RCT	44	22	22		Knowledge	6.63	1.3	6.67	1.62	metacont	0.03	-0.56	0.62
Pantziaras et al (2015)	RCT	32	32	32		Knowledge	7.44	0.31	8.47	1.65	metacont	0.86	0.34	1.37
Savela et al (2020)	RCT	372	271	141		Knowledge	11.43	2.31	8.59	2.14	metacont	-1.26	-1.48	-1.04
Schiffeler et al (2019)	Mixed	13	7	6		Knowledge	1.2	0.45	1.2	0.45	metacont	0	-1.09	1.09
Muangpoon et al (2020)	RCT	19		19		Knowledge			4.6	0.8		4.6	4.24	4.96
