# Supplementary material for: Effectiveness of Using Augmented Reality for Training in the Medical Professions: Meta-analysis
Source: JMIR Serious Games. 2022 Jul 5;10(3):e32715. doi: 10.2196/32715 (PMC9297143; doi:10.2196/32715)
Supplement: Multimedia Appendix 6 [file games_v10i3e32715_app6.xls]

## Sheet: Appendix 6. Performance Time
Multimedia Appendix 6. Performance time.
Study	Study design	N	N1	N2		Outcome	Mean1	SD1	Mean2	SD2	Meta	ES	LCI	UCI
Kim et al (2021)	Cohort	30	30	30		Performance time	7.03	1.25	3.53	0.973	metacont	-3.08	-3.85	-2.32
Siebert et al (2017)	RCT	20	10	10		Performance time	526.8	93.4	542.8	83.3	metacont	0.17	-0.71	1.05
Wang et al (2017)	RCT	24	12	12		Performance time	2.75	0.61	2.91	0.67	metacont	0.24	-0.56	1.04
Balian et al (2019)	RCT	51		51		Performance time			126	12.9		126	122.46	129.54
Vidal-Balea et al (2021)	RCT	4		4		Performance time			0.005763	0.005707		0.01	0	0.01
		129
