# Supplementary material for: Effectiveness of Using Augmented Reality for Training in the Medical Professions: Meta-analysis
Source: JMIR Serious Games. 2022 Jul 5;10(3):e32715. doi: 10.2196/32715 (PMC9297143; doi:10.2196/32715)
Supplement: Multimedia Appendix 7 [file games_v10i3e32715_app7.xls]

## Sheet: Appendix 7. Satisfaction
Multimedia Appendix 7. Satisfaction.
Study	Study design	N	N1	N2		Outcome	Mean1	SD1	Mean2	SD2	Meta	ES	LCI	UCI
Savela et al (2020)	RCT	372	271	141		Satisfaction	4.2	1.56	3.78	1.37	metacont	-0.28	-0.48	-0.08
Wang et al (2017)	RCT	24	12	12		Satisfaction	3.42	1.31	4.25	1.66	metacont	0.54	-0.28	1.35
Ingrassia et al (2020)	RCT	26		26		Satisfaction			4	0.94		4	3.64	4.36
Kim et al (2021)	Cohort	30		30		Satisfaction			9	0.72		9	8.74	9.26
Kotcherlakota et al (2020)	Mixed	21		21		Satisfaction			3.81	0.53		3.81	3.58	4.04
Muangpoon et al (2020)	RCT	19		19		Satisfaction			4.4	0.6		4.4	4.13	4.67
Balian et al (2019)	RCT	51		47		Satisfaction						0.92	0.81	0.98
		543
