# Supplementary material for: Effectiveness of Using Augmented Reality for Training in the Medical Professions: Meta-analysis
Source: JMIR Serious Games. 2022 Jul 5;10(3):e32715. doi: 10.2196/32715 (PMC9297143; doi:10.2196/32715)
Supplement: Multimedia Appendix 8 [file games_v10i3e32715_app8.xls]

## Sheet: Appendix 8. Confidence
Multimedia Appendix 8. Confidence.
Study	Study design	N	N1	N2		Outcome	Mean1	SD1	Mean2	SD2	Meta	ES	LCI	UCI
Albrecht et al (2013)	RCT	10	4	6		Confidence	0.857	1.758	0.381	1.168	metacont	-0.3	-1.58	0.97
Siebert et al (2017)	RCT	20	10	10		Confidence	2.4	0.8	1.8	1.2	metacont	-0.56	-1.46	0.33
Ingrassia et al (2020)	RCT	26		26		Confidence			3.96	1	metamean	3.96	3.58	4.34
Kotcherlakota et al (2020)	Mixed	21		21		Confidence			3.84	0.44	metamean	3.84	3.65	4.03
