# Supplementary material for: Effectiveness of Using Augmented Reality for Training in the Medical Professions: Meta-analysis
Source: JMIR Serious Games. 2022 Jul 5;10(3):e32715. doi: 10.2196/32715 (PMC9297143; doi:10.2196/32715)
Supplement: Multimedia Appendix 9 [file games_v10i3e32715_app9.xls]

## Sheet: Appendix 9. Skill
Multimedia Appendix 9. Skill.
Study	Study design	N	N1	N2		Outcome	Mean1	SD1	Mean2	SD2	Meta	ES	LCI	UCI
Albrecht et al (2013)	RCT	10	4	6		Skill	-0.42	1.59	0.99	0.98	metacont	1.02	-0.37	2.41
Kim et al (2021)	Cohort	30	30	30		Skill	6.17	1.41	8.7	0.91	metacont	2.1	1.47	2.74
Noll et al (2017)	RCT	44	22	22		Skill	1.08	0.72	1	0.61	metacont	-0.12	-0.71	0.47
Muangpoon et al (2020)	RCT	19	19			Skill			4.1	1.1		4.1	3.61	4.59
		103
